# Supplementary material for: Leaves of Cedrela sinensis Attenuate Chronic Unpredictable Mild Stress-Induced Depression-like Behavior via Regulation of Hormonal and Inflammatory Imbalance
Source: Antioxidants (Basel). 2022 Dec 12;11(12):2448. doi: 10.3390/antiox11122448 (PMC9774296; doi:10.3390/antiox11122448)
Supplement: Supplementary file 1 [file antioxidants-11-02448-s001.zip]

Archive with 1 entries (1 files):
- antioxidants-2066552-supplementary.pdf
